# Supplementary material for: Health related quality of life in adults after burn injuries: A systematic review
Source: PLoS One. 2018 May 24;13(5):e0197507. doi: 10.1371/journal.pone.0197507 (PMC5967732; doi:10.1371/journal.pone.0197507)
Supplement: S2 File — (XLSX) [file pone.0197507.s002.xlsx]

## Sheet: Study information
Title	1st author	Year of publication	Country of publication	Study type (e.g. cohort, case control)	Patient sample size	Gender, % males	Age at study, mean (SD)	% TBSA, mean (SD)	Hospital length of stay (days), mean (SD)	Number of HRQL instruments used	HRQL instrument(s) used	Length of follow-up, mean (SD)	Assessment time points
Assessment of quality of life (QoL) of burn patients in India using BSHS-RBA scale	Ahuja	2016	India	Cross-sectional	60	0.4	median: 28 (IQR: 8.5 years)	median 30 (IQR: 21,25)	median 19,5 (IQR: 21)	1	BSHS-RBA (Indian BSHS-B)	6-12 months after burn injury	Once, median time 10 months since burn
Long-term adjustment in burn victims: a matchedcontrol study	Altier	2002	Canada	Case-control	49	0.82	42,9 (10,6)	34,59 (13,4)	NA	1	SF-36	63,59 (28,1) months after injury	Once
Quality-of-life and outcome predictors following massive burn injury	Anzarut	2005	Canada	Cross-sectional	47	0.96	28 (1,8)	64 (2,1)	75 (7,5)	2	SF-36, BSHS-A	≥ 2 years after discharge	Once
Physical and Psychologic Rehabilitation Outcomes for Young Adults Burned as Children	Baker	2007	USA	Cross-sectional	83	0.627	21 (2,5)	52 (20)	NA	2	SF-36, QLQ	≥ 2 years after discharge	Once, mean 14 +/- 5 years post burn
Relationships between the Quality of Life Questionnaire (QLQ) and the SF-36 among young adults burned as children	Baker	2008	USA	Cross-sectional	80	0.525	21 (2,5)	52 (19)	NA	2	SF-36, QLQ	≥ 2 years after discharge	Once, mean 14 +/- 5,5 years post burn
Quality of life after major burns	Blades	1979	USA	Cross-sectional	32	NA	42,7 (range 18-74)	25,6 (range: 8-63)	NA	1	Selfmade scale	Once	3-6 months, or 7-12 months, or >12 months
A burn specific health scale	Blades	1982	USA	Cross-sectional	39	NA	32,1 (ange: 18-55)	30,2 (range: 11-80)	NA	1	BSHS	Once	<6 months or 6-12 months or >12 months
Measuring health status among survivors of burn injury: revisions of the Burn Specific Health Scale	Blalock	1994	USA	Cross-sectional	254	0.744	39.3	19.2	23.9	1	BSHS	Once	8-9 months
The prevalence of post-traumatic stress disorder in patients with burn injuries, and their quality of life	Cakir	2015	Turkey	Cross-sectional	21	NA	39,8 (12,8)	28,9 (9,7)	39,3 (19,5)	1	SF-36	NA	Once
Self-Reported Quality of Life After Electrical and Thermal Injury	Cochran	2004	USA	Case-control	32	TI: 100%, EI: 88,9%	median(IQR) TI: 38,0 (24,5-47,5), EI: 37,0 (27,3-43,5)	median(IQR) TI: 3,5 (2,8-6,6), EI: 6,5 (0,9-14,5)	median(IQR) TI: 2,0 (1,0-6,5), EI: 19,0 (5,3-27,3)	1	SF-36	≥ 1 years after discharge	Once
Posttraumatic Stress Disorder and Pain Impact Functioning and Disability After Major Burn Injury	Corry	2010	USA	Cohort	171	0.702	41,99 (14,91)	14,81 (12,55)	17,04 (13,82)	1	SF-36	24 months	at discharge from acute hospital stay and at 1, 6, 12, and 24 months
Predictors of Quality of Life as Measured by the Burn Specific Health Scale in Persons With Major Burn Injury	Cromes	2002	USA	Cohort	110	0.84	37.5	23.8	NA	1	BSHS	12 months	2 months (100%), 6 months (88,2%), 12 months (62,7%)
A Follow-Up Study of Adults With Suicidal Burns: Psychosocial Adjustment and Quality of Life	Daigeler	2009	Germany	Cross-sectional	11	0.73	31,8 (range 14-53)	22,3 (range: 12-62)	48,8 (range: 13-123)	1	SF-36	mean follow-up was 6 years (range, 14–118 months)	Once
Major concerns and issues in burn survivors in Australia	Dowda	2014	Australia	Cohort	24	0.96	43 (range: 21-81)	21 (range: 10-68)	28 (range: 7-75)	1	BSHS-B	24 months	hospital discharge, 3 months, 6 months, 1 year, and 2 years after discharge
Long term functional outcomes and quality of life following severe burn injury	Druery	2005	Australia	Cross-sectional	38	0.88	33,7 (range: 13-72)	60,8 (range: 40-93)	NA	1	BSHS-A	≥ 2 years after discharge	Mean time since injury 6.4 years
Work status and burn specific health after work-related burn injury	Dyster-Aas	2004	Sweden	Cross-sectional	86	NA	43,9 (11,3)	24,1 (17,5)	28,6 (27,5)	1	BSHS-B	Once	Mean time since injury was 9.0 years (range: 1–18; S.D. = 4.6).
Return to work and health-related quality of life after burn injury	Dyster-Aas	2007	Sweden	Cross-sectional	48	0.771	40,8 (10,2)	17,5 (15,3)	19,7 (21,8)	2	SF-36, BSHS-B	Once	Mean time since injury was 3.6 years (SD 1.1, range 1.4–5.6 years).
Demonstration of the validity of the SF-36 for measurement of the temporal recovery of quality of life outcomes in burns survivors	Edgar	2010	Australia	Cohort	280	0.81	37,4 (15,1)	8,9 (11,6)	11,9 (14,0)	2	SF-36, BSHS-B	24 months	1, 3, 6, 12 and 24 months
The influence of advancing age on quality of life and rate of recovery after treatment for burn	Edgar	2013	Australia	Cohort	1051	0.796	37,3 (16,8)	8 (10,9)	NA	2	SF-36, BSHS-B	24 months	1, 3, 6, 12 and 24 months
Impact of personality disorders on health-related quality of life one year after burn injury	Ekeblad	2015	Sweden	Cross-sectional	107	PD: 74%, no PD: 75%	PD(personality disorder): 38 (10), no PD: 45 (16)	PD: 25 (17), no PD: 23 (19)	PD: 22 (18), no PD: 26 (39)	3	SF-36, EQ-5D, BSHS-B	12 months	Once
Quality of life of adult patients with severe burns	Elsherbiny	2011	Egypt	Cross-sectional	100	0.38	21-60	≥25	<1 - 24	1	BSHS-B	NA	Once
Prolonged Adjustment Dif® culties Among Those with Acute Posttrauma Distress Following Burn Injury	Fauerbach	1999	USA	Cohort	86	0.77907	42,39 (14,67)	17,02 (18,07)	NA	1	SF-36	2 months	Within 72 hr of admission and 2 months following discharge
Burden of Burn: A Norm-Based Inquiry into the Influence of Burn Size and Distress on Recovery of Physical and Psychosocial Function	Fauerbach	2005	USA	Cohort	162	0.714	40,6 (15,0)	18,4 (15,6)	23,6 (25,6)	1	SF-36	12 months	preburn, baseline, 6 and 12 months
The cultural adaptation and validation of the ‘‘Burn Specific Health Scale-Revised’’ (BSHS-R): Version for Brazilian burn victims	Ferreira	2008	Brazil	Cross-sectional	115	0.66	31,8 (13,4)	19,3 (16,0)	NA	1	BSHS-R	NA	Once
Assessing the impact of missing data in evaluating the recovery of minor burn patients	Finlay	2009	Australia	Cohort	82	0.81	32,2 (13,4)	3,4 (2,4)	NA	1	BSHS-B	6 months	Admission, 1 month, 3 months, 6 months
Validation of the French version of the Burn Specific Health Scale-Brief (BSHS-B) questionnaire	Gandolfi	2016	France	Cross-sectional	53	0.66	46,4 (15,9)	26,9 (15,9)	NA	2	SF-36, BSHS-B	Once	two to four years after burn. Ten of them have been re-tested at 6 months after the first evaluation.
A randomized controlled trial of an educational programme with telephone reinforcement to improve perceived health status of Brazilian burn victims at 6-month post discharge	Goncalves	2016	Brazil	Trial	108	Intervention: 69,8%, Control: 65,5%	Intervention: 40,4 (14,8), Control: 34,0 (12,2)	Intervention: 13,1 (11,3), Control: 12,7 (9,5)	Intervention: 22,0 (18,5), Control: 19,9 (12,0)	1	BSHS-R	12 months	6 and 12 months
Exercise training to improve health related quality of life in long term survivors of major burn injury: A matched controlled study	Grisbook	2012	Australia	Case-control	9	0.888889	39 (8,51)	42 (18,38)	NA	2	SF-36, BSHS-B	Once	Time since injury: 6.56 (3.68, range 2–14) years
Effect of Orem Self-Care Program on the Life Quality of Burn Patients Referred to Ghotbal-Din-e-Shirazi Burn Center, Shiraz, Iran: A Randomized Controlled Trial	Hashemi	2014	Iran	Trial	110	0.627273	Experiment: 28,05 (5,69), control: 26,74 (5,78)	Experiment: 26,17 (5,16), control: 25,59 (5,59)	Experiment: 20,39 (12,42), control: 19,03 (11,31)	1	BSHS-B	Three times	Before intervention, 1 month after intervention, 2 months after intervention
Validation of a taiwanese version of the burn-specific health scale-brief	Hwang	2016	Taiwan	Cross-sectional	108	0.639	42,1 (13,3)	23,3 (25,4)	30,3 (25,1)	2	SF-36, BSHS-B	Once	mean 565 days since injury (range 3 - 3965)
Physical outcomes of patients with burn injuries - A 12 month follow-up	Jarrett	2008	Australia	Cohort	86	0.86	38 (16,5)	11,2 (16,1)	17,6 (26,4)	1	SF-36	12 months	within 72 hours of admission, within 3 days of discharge, 1, 3, 6, and 12 months
Rehabilitative, psychiatric, functional and aesthetic problems in patients treated for burn injuries--a preliminary follow-up study	Jonsson	1996	Sweden	Cross-sectional	39	0.64	mediaan 47 (range 18-90)	mediaan 8 (range 0,5 - 38,5)	NA	1	SF-36	Once	12 months
Health status in Swedish burn patients - Assessment utilising three variants of the Burn Specific Health Scale	Kildal	2002	Sweden	Cross-sectional	248	0.802	36,8 (16,1)	23,1 (16,2)	30,8 (29,4)	1	BSHS-B	Once	9,3 (4,8) years after injury
Personality Characteristics and Perceived Health Problems After Burn Injury	Kildal	2004	Sweden	Cross-sectional	166	0.795	49,8 (14,0)	24,6 (16,3)	30,2 (25,0)	1	BSHS-B	Once	The mean time since injury was 11.4 years (SD, 4.5; range, 3 to 19 years).
Coping strategies, injury characteristics and long-term outcome after burn injury	Kildal	2005	Sweden	Cross-sectional	161	0.78882	47,7 (14,2)	24,0 (16,0)	29,8 (25,0)	1	BSHS-B	Once	9.2 (S.D. = 4.8) years after injury.
Health status after recovery from burn injury	Kimmo	1998	Finland	Cross-sectional	124	0.75	37 (12)	13,0 (14,5)	15,5 (13,4)	1	BSHS	Once	Time from discharge ranged from 9 months to 7 years
Functional and psychosocial outcomes of older adults after burn injury: Results from a multicenter database of severe burn injury.	Klein	2011	USA	Cohort	737	0.646	69,7 (10,3)	22,5 (19,5)	25,1 (26,4)	1	SF-36	24 months	baseline, discharge, 6, 12, 24 months
Factors predicting health status and recovery of hand function after hand burns in the second year after hospital discharge	Knight	2016	Australia	Cross-sectional	41	0.805	44,46 (17,24)	8.4	median 9 (IQR: 3-15)	1	BSHS-B	Once	12-24 months after hand burn
Health-related quality of life of hospitalized patients with burns - Comparison with general population and a 2-year follow-up	Koljonen	2013	Finland	Cohort	44	0.591	38 (15)	10 (12)	11 (8)	1	15D	24 months	at discharge, and 6, 12 and 24 months
Treatment of patients with severe burns-costs and health-related quality of life outcome	Koljonen	2013	Finland	Cross-sectional	90	0.7	45,7 (14,8)	11 (14)	16 (26)	1	15D	Once	17 to 29 months after treatment (mean 23,2 (3,3))
Quality of life after burn injury: The impact of joint contracture.	Leblebici	2006	Turkey	Cross-sectional	22	0.636	24,7 (4,68)	27,68 (17,07)	31,31 (18,79)	1	SF-36	Once	21.45 (14.69) months after injury
The Chinese language version of the abbreviated Burn Specific Health Scale: A validation study.	Li	2014	China	Cross-sectional	457	0.7	36,66 (15,25)	39,62 (27,25)	80,40 (96,93)	3	BSHS-A, SF-36, EQ-5D	Once	13,63 (0,86) months after injury
Development of quality of life scale in Chinese burn patients: Cross-cultural adaptation process of burn-specific health scale - Brief.	Ling-Juan	2012	China	Cross-sectional	208	0.774	40,42 (13,16)	40,05 (27,35)	NA	1	BSHS-B (adapted chinese version)	Once	Time from injury to enquiry ranged from 1 to 137 months (mean = 37.12, S.D. = 35.41)
Psychiatric morbidity predicts perceived burn-specific health 1 year after a burn	Low	2012	Sweden	Cross-sectional	85	0.752941	45,0 (16,3)	24,0 (20,0)	25,2 (29,8)	1	BSHS-B	Once	12 months
Dermatology Life Quality Index (DLQI) scores in burn victims after revival	Mazharinia	2007	Iran	Cross-sectional	109	0.44	28,94 (11,43)	NA	NA	1	Dermatology Life Quality Index (DLQI)	Once	NA
Convergent and discriminant validity of quality of life measures used in burn populations	Meirte	2016	The Netherlands	Cross-sectional	184	0.71	39,0 (12,8)	11,8 (10,2)	23,0 (21,0)	3	BSHS-B, SF-36, EQ-5D	Once	9 months
Quality-of-life loss of people admitted to burn centers, United States	Miller	2013	USA	Cohort	1547	NA	NA	Adults 19,74. children 34,10	NA	4	SF-36 or SF-12 or SF-10 or CHQ	2 year	retrospectively 4 weeks prior to burn, just after burn, 6 months after burn, 1 year after burn, and 2 years after burn
Validation of a Norwegian version of the Burn Specific Health Scale	Moi	2003	Norway	Cross-sectional	95	0.821	43,7 (14,7)	18,5 (14,2)	23.2 (20.9)	2	BSHS-A, SF-36	Once	47.0 (23.8) months postburn
Impaired Generic Health Status But Perception of Good Quality of Life in Survivors of Burn Injury	Moi	2006	Norway	Cross-sectional	95	0.821	43,7 (14,5)	18,5 (14,2)	23.2 (20.9)	2	SF-36, QOLS	Once	47.0 (23.8) months postburn
Long-term risk factors for impaired burn-specific health and unemployment in patients with thermal injury	Moi	2007	Norway	Cross-sectional	95	0.821	43,7 (14,5)	18,5 (14,2)	23.2 (21.0)	1	BSHS-A (Norwegian version)	Once	47.0 (23.8) months postburn
Pathways leading to self-perceived general health and overall quality of life in burned adults	Moi	2012	Norway	Cross-sectional	95	0.82	43,7 (14,5)	18,5 (14,2)	23.2 (21.0)	3	BSHS-A (Norwegian version), SF-36, QOLS	Once	The mean time from injury to inclusion was 47 (SD: 23.8; range: 11–82) months
Modification, cultural adaptation and validation of burn specific health scale-brief (BSHS-B) for Hindi speaking population	Mulay	2015	India	Cross-sectional	20	0.4	30,95 (range 20-55)	39,75 (range: 20-60)	NA	1	BSHS-B, BSHS-RBA	Once	between six to 12 months post-injury
Validation of the German version of the Burn Specific Health Scale-Brief (BSHS-B)	Müller	2015	Germany	Cross-sectional	141	0.652	49,62 (15,16)	12,9 (10,31)	NA	2	BSHS-B, SF-8	Once	mean duration after burn of 45.01 months (SD = 26.18)
Development and utilization of a psychometric instrument for measuring quality of life in burn patients, 1976 to 1996	Munster	1996	USA	Cohort	NA	NA	NA	NA	NA	1	BSHS	NA	NA
Quality of life of young adult survivors of pediatric burns using world health organization disability assessment Scale II and burn specific health scale-brief: A comparison	Murphy	2015	USA	Cross-sectional	50	0.56	17,9 (1,7)	49,6 (21,5)	NA	2	WHODAS, BSHS-B	Once	2.5 to 12.5 years postburn
Psychological impact of burn scars on quality of life in patients with extensive burns who received allotransplant	Niţescu	2012	Romania	cohort	26	0.577	range 21-57	>25%	NA	1	WHOQOL-BREF	Four times	after completing and signing a prior informed consent and at 3, 6 and 12 months after discharge
Quality of life and return to work following electrical burns	Noble	2006	Canada	Cross-sectional	22	0.96	44,0 (11,7)	15,6 (11,6)	24,5 (21,0)	1	BSHS-B	Once	average time from injury to survey completion was 5.3 (4.9) years
Quality of life impact as outcome in burns patients	Novelli	2009	Italy	Cohort	30	0.6	42 (12)	32 (13)	21 (16)	1	SIP	Twice	after discharge and again three months’ later
Long term health-related quality of life after burns is strongly dependent on pre-existing disease and psychosocial issues and less due to the burn itself	Orwelius	2013	Sweden	Cohort	156	0.74	46 (16,4)	23,6 (19,2)	27,5 (35,4)	1	SF-36	Twice	12 and 24 months after the burn
Validation of the EQ-5D questionnaire in burn injured adults	Öster	2009	Sweden	Cohort	78	0.782	43,6 (15,1)	24,3 (19,7)	25,5 (31,2)	3	EQ-5D, SF-36, BSHS-B	12 months	at baseline, 3, 6, and 12 months after the burn.
Health-related quality of life 2 years to 7 years after burn injury	Öster	2011	Sweden	Cohort	89	0.77	43,1 (15,5)	24,5 (19,6)	26 (32)	1	EQ-5D	4,6 year	Assessments were conducted during the initial treatment for the burn and at 3 months, 6 months, and 12 months after the burn. In addition, patients were contacted 2 years to 7 years after burn and visited for follow-up interviews.
Burn-specific health 2 years to 7 years after burn injury	Öster	2013	Sweden	Cohort	67	0.78	42,6 (14,8)	25,4 (20,4)	27 (34)	1	BSHS-B	4,6 year	at 3 months, 6 months, and 12 months after the burn as well as 2 years to 7 years after burn
Psychosocial adjustments 5 years after burn injury	Pallua	2003	Germany	Cross-sectional	92	0.74	40,1 (14,7)	20,7 (15)	NA	1	multidimensional German questionnaire “every-day-life” (ALLTAGSLEBEN)	5,4 year	5.4 ± 1.1 years after trauma
Long-term functional outcomes in the elderly after burn injury	Palmieri	2012	USA	Cross-sectional	232	0.616	72,3 (60-85,8)	7,8 (1-79)	11,2 (0,9)	1	SF-12	a mean of 46.1 months postdischarge	2 to 10 years after discharge
Health-related quality of life 6 months after burns among hospitalized patients: Predictive importance of mental disorders and burn severity	Palmu	2015	Finland	Cohort	92	0.696	46,3 (16,5)	9.7	1 day or less: 7 (7,6%), 2-7 days: 30 (32,6%), 8-30 days: 44 (47,8%), >30 days: 11 (12,0%)	3	RAND-36, EQ-5D, 15D	6 months	6 months
Outcome predictors and quality of life of severe burn patients admitted to intensive care unit.	Pavoni	2010	Italy	Cross-sectional	19	0.578947	46,3 (14,9)	50,1 (15,5)	40 (12,5)	1	EQ-5D	Once	One year
Three years after black Saturday: Long-term psychosocial adjustment of burns patients as a result of a major bushfire.	Pfitzer	2016	Australia	Cohort	13	0.615	53,92 (11,82)	15,75 (11,45)	19,3 (11,62)	2	SF-36, BSHS-B	36 months	preburn, 3, 6, 12, 36 months post injury
Validation of the Brazilian version of the Burn Specific Health Scale-Brief (BSHS-B-Br)	Piccolo	2015	Brazil	Cross-sectional	92	0.522	37,12 (12,12)	19,1 (18,79)	NA	2	BSHS-B, BSHS-R	Once	The mean time from the burn accident was 4.38 years (SD 4.7) ranging from 1 to 30 years
Validation of the Persian version of the Burn Specific Health Scale-Brief	Pishnamazi	2013	Iran	Cross-sectional	200	0.38	25 (6,8)	34,91 (1,99)	NA	1	BSHS-B	Once	NA
Quality of life and predictors of long-term outcome after severe burn injury	Renneberg	2014	Germany	Cohort	265	0.721	38,83 (12,3)	14,4 (13,9)	NA	2	SF-12, BSHS-B	36 months	during their initial hospital stay and 6, 12, 24, and 36 months after burn injury.
Assessment of the health status in Brazilian burn victims five to seven months after hospital discharge.	Ricci	2014	Brazil	Cross-sectional	73	0.685	38,4 (14,5)	13,9 (11,5)	24,5 (25,3)	1	BSHS-R	Once	between five-to-seven months after hospital discharge
Association between depression, patient scar assessment and burn-specific health in hospitalized burn patients	Roh	2012	South Korea	Cross-sectional	113	0.708	38,4 (10,8)	25,9 (15,9)	NA	1	BSHS-B	Once	60.85 (63.34) days after injury
Quality of life of young adults who survived pediatric burns.	Rosenberg	2006	USA	Cross-sectional	95	0.547	21 (2,6)	54,3 (20,2)	NA	1	QLQ	Once	an average of 14.2 (5.5) years after massive burn
Comparison of long-term quality of life of pediatric burn survivors with and without inhalation injury	Rosenberg	2015	USA	Cross-sectional	123	0.642	Inhalation group: 19,7 (3.0), non-inhalation group: 19,4 (3,0)	Inhalation group: 55 (18), non-inhalation group: 45 (20)	NA	1	BSHS-B	Once	Inhalation: 8,0 (3,1) Non-inhalation: 9,1 (3,0) years
Benchmarks for multidimensional recovery after burn injury in young adults: The development, validation, and testing of the american burn association/shriners hospitals for children young adult burn outcome questionnaire.	Ryan	2013	USA	Cohort	153	0.73	24,7 (3.6)	11 (14)	NA	1	YABOQ	Four times	at initial baseline contact, 2 weeks, and at 6 and 12 months after initial questionnaire administration
Recovery trajectories after burn injury in young adults: Does burn size matter?	Ryan	2015	USA	Cohort	147	0.721	Small burn group: 24,0 (3,4), large burn group 25,3 (3,7)	Small burn group: 5,8 (4,5), large burn group 35,8 (15,9)	NA	1	YABOQ	Four times	at initial baseline contact, 2 weeks, and at 6 and 12 months after initial questionnaire administration
Spanish version of the Burn-Specific Health Scale	Salvador Sanz	1998	Spain	Cross-sectional	115	0.539	40,5 (16,67)	14 (11,6)	22,9 (23)	1	BSHS	Once	783 (801,4) days after injury
Quality of life of the Spanish burn patient	Salvador Sanz	1999	Spain	Cross-sectional	115	0.54	40,5 (16,7)	14 (11,6)	22,9 (23)	1	BSHS	Once	783 (801,4) days after injury
Validation of the Hebrew version of the Burn Specific Health Scale-Brief questionnaire	Stavrou	2015	Israel	Cross-sectional	86	0.791	38,04 (18,22)	11,14 (11,57)	21,33 (17,46)	2	BSHS-B, SF-36	Once	Mean injury to questionnaire interval was 12.71 13.29 months (range 1–56 months).
Polish adaptation and validation of Burn Specific Health Scale - Brief	Szczechowicz	2014	Poland	Cross-sectional	50	0.66	46,49 (18,35)	23,6 (15,7)	20,83 (25,64)	2	BSHS-B, SF-36	Once	NA
Health related quality of life after burns: are we really treating burns?	Tahir	2011	Pakistan	Cohort	99	0.677	30,45 (range 19-57)	18,73 (range 4,5 - 37,5)	35 (range 12-88)	1	SF-36	Three times	The baseline HRQoL was documented by asking patient to recall the health status before the incidence of burn and questionnaire filled within 5 days of admission. - Within 5 days of admission, at 5 months after discharge, at 6 months after discharge
Functional Outcomes of Burn Patients with or Without Rehabilitation in Mainland China.	Tang	2015	China	Trial	55	Rehabilitation group: 76,67%, conventional care group: 84%	Rehabilitation group: 39,27 (12,38), conventional care group: 39,08 (12,84)	NA	Rehabilitation group: 65,87 (26,66), conventional care group: 58,88 (26,47)	1	WHOQOL-BREF	Once	Time since injury onset in months: Rehabilitation group: 3,97 (2,30), conventional care group: 3,12 (2,32)
Health-related quality of life after burns: A prospective multicenter cohort study with 18 months follow-up	Van Loey	2012	The Netherlands and Belgium	Cohort	244	0.73	average 38,7 (12,8)	12,3 (10,9)	24,0 (22,5)	1	EQ-5D	18 months	3 weeks (100%), 3 months (91%), 9 months (79%), 18 months (63%)
12-Month generic health status and psychological distress outcomes following an australian natural disaster experience: 2009 Black Saturday Wildfires	Wasiak	2013	Australia	Cohort	15	0.667	51,3 (11,7)	17,8 (12,8)	NA	2	SF-36v2, BSHS-B	12 months	pre-injury, 3, 6, 12 months
Predictors of health status and health-related quality of life 12 months after severe burn	Wasiak	2014	Australia	Cohort	99	0.75	41,7 (1,7)	19,0 (SE:1,3)	17 (IQR:12-27)	2	SF-36v2, BSHS-B	12 months	Before burn, 12 months
Patterns of recovery over 12 months following a burn injury in Australia	Wasiak	2014	Australia	Cohort	114	0.75	<10%: 38,8 (13,7), 10–30%: 41,1 (17,8) and >30% TBSA: 39,2 (12,7)	<10%, 10–30% and >30% TBSA	MEDIAN(IQR): <10%: 13 (9-26), 10–30%: 16 (12-23) and >30% TBSA: 45 (33-84)	2	SF-36, BSHS-B	12 months	pre-injury, 3, 6, 12 months (response rate: NA)
Female patients display poorer burn-specific quality of life 12 months after a burn injury.	Wasiak	2016	Australia	Cohort	114	0.754	Female: 42,8 (13,6), male: 39,9 (17,6)	Female: median14 (IQR: 9-25), male: median18,5 (IQR:13-25)	Female: median 15,5 (IRQ: 12,5-27), male: median18 (IRQ:11-28)	2	SF-36v2, BSHS-B	12 months	pre-injury, 3, 6, 12 months
Injury-related fear-avoidance, neuroticism and burn-specific health	Willebrand	2006	Sweden	Cross-sectional	86	0.732558	43,3 (17,2)	17,1 (14,4)	21,8 (22,7)	1	BSHS-B	Once	time since injury was on average 3.6 years (S.D. = 1.2, range 1.4–5.7).
Burn Specific Health up to 24 Months After the Burn—A Prospective Validation of the Simplified Model of the Burn Specific Health Scale-Brief	Willebrand	2011	Sweden	Cohort	94	0.755319	44.4	23.4	26.1	2	BSHS-B , SF-36	Three times	6 months, 12 and 24 months
Physical and quality of life outcomes of patients with isolated hand burns - A prospective audit	Williams	2012	Australia	Cohort	52	Conservative: 63%, Biobrane 79%, SSG: 50%	Conservative: 39 (17), Biobrane 38 (13), SSG: 40 (8)	NA	Conservative: 0,1 (0,3), Biobrane 4 (2), SSG: 6 (2)	1	BSHS-B	12 months	during hospital admission and 1, 3, 6, and 12 months postinjury
Evaluation of long term health-related quality of life in extensive burns: A 12-year experience in a burn center	Xie	2012	China	Cross-sectional	20	0.7	42.6 (13.0)	83,5 (9,7)	87,3 (39,9)	2	SF-36, BSHS-B	Once	≥ 2 years after discharge
Epidemiology and outcome analysis of severe extensive burns: A 12-year summary of 103 cases in a burn center in China	Xie	2012	China	Cross-sectional	103	0.825243	40,1 (12,2)	median: 87,5 (IRQ: 77,0 - 95,0)	NA	1	BSHS-B	Once	The median interval between the onset of injury and the time of investigation was 3.0 years (IQR: 2.0-5.8 years).
Influencing factors of the quality of life in Chinese burn patients: Investigation with adapted Chinese version of the BSHS-B	Zhang	2014	China	Cross-sectional	208	0.774	41,6 (14,2)	42,1 (27,4)	131,1 (118,6)	1	BSHS-B	Once	≥ 2 years after discharge
Health-related Quality of Life and Self-esteem Among Burn Patients	Zorita	2016	Brazil	Cross-sectional	30	0.567	36,1 (11,23)	21 (17,1)	34,7 (27,27)	1	SF-36	Once	The mean time postburn that participants took the survery was 15.4 months (range, 6-24 months).

## Sheet: BSHS-B
1st author + Year of publication	Nr of time assessment points	Nr patients	Assessment point	Group	Simple abilities	SD	Hand function	SD	Affect	SD	Interpersonal relationships	SD	Sexuality	SD	Body image	SD	Heat sensivity	SD	Treatment regimens	SD	Work	SD
Dyster-Aas 2004	1	71	9,0 year	Working group	3.94	0.17	3.91	0.2	3.63	0.55	3.84	0.43	3.72	0.59	3.24	0.89	2.67	1	3.74	0.54	3.18	1.03
Dyster-Aas 2004	1	15	9,0 year	Not working group	3.73	0.52	3.67	0.7	2.95	0.98	3.3	1.15	3.33	1.04	2.7	1.04	2.25	1.04	3.29	0.79	1.9	1.68
Dyster-Aas 2007	1	33	3,6 year	Working group	3.8	0.7	3.9	0.3	3.6	0.5	3.8	0.5	3.8	0.4	2.8	1.1	2.3	1.2	3.4	0.8	3.3	1
Dyster-Aas 2007	1	15	3,6 year	Not working group	2.7	1.3	2.3	1.5	2.5	1	3.5	0.7	3.1	0.9	2.1	1	1.3	0.9	2.2	1.1	0.5	1.1
Gandolfi 2016	1	53	two to four years after burn		10.2	2.04	16.1	4.41	15.3	6.86	13.7	2.98	6	2.66	7.5	2.88	11.8	2.78	10	5.56	8.4	3.5
Meirte 2016	1	56	9 months	No surgery	3.88	0.59	3.84	0.61	3.65	0.69	3.87	0.55	3.82	0.61	3.4464	0.81144	3.03	0.92	3.68	0.71	3.67	0.7
Meirte 2016	1	128	9 months	>= 1 surgery	3.69	0.68	3.65	0.8	3.43	0.81	3.77	0.56	3.51	0.82	2.8583	1.08999	2.78	0.96	3.29	0.96	3.11	1.15
Mulay 2015	1	20	9 months		2.84	1.32	3.11	1.33	2.27	1.38	3.21	1.24	2.63	1.32	1.61	1.28	1.7	1.25	2.69	1.23	1.55	1.07
Murphy 2015	1	50	>5-10 years		3.7	0.1	3.6	0.1	3.4	0.1	3.7	0.1	3.6	0.1	3.1	0.1	3	0.2	3.6	0.1	3.6	0.1
Piccolo 2015	1	20	>4-5 years		3.86	0.38	3.59	0.86	3.12	0.8	3.65	0.79	3.34	0.96	2.19	1.45	2.36	1.28	3.07	1.3	2.66	1.58
Roh 2012	1	113	2 months		2.74	0.75	2.23	1.15	2.61	1.2	3.29	0.85	3.64	0.68	2.03	1.33	2.02	1.17	2.87	1.18	2.27	1.02
Öster 2013	4	67	6 months		3.5933	0.79112	3.52	0.81509	2.8416	0.98105	3.3466	0.95573	3.1556	1.0339	2.3111	1.21444	1.6933	1.25597	2.4136	1.31566	1.5611	1.47243
Öster 2013	4	67	12 months		3.63	0.91	3.62	0.747	3.07	0.882	3.56	0.671	3.38	0.864	2.5112	1.18301	1.79	1.172	2.646	1.1971	2.16	1.59
Öster 2013	4	67	24 months		3.76	0.649	3.7	0.54	3.019	0.95132	3.46	0.769	3.2741	0.97775	2.311	1.2479	1.796	1.2406	2.97	1.036	2.16	1.609
Öster 2013	4	67	4,6 yr		3.845	0.5119	3.793	0.5204	3.522	0.6164	3.7586	0.58296	3.643	0.7788	3.056	0.90448	2.359	1.1691	3.334	0.9547	2.8017	1.47327
Kildal 2002	1	48	9,3 yr	no full thickness	3.96	0.16	3.89	0.4	3.56	0.52	3.64	0.77	3.56	0.73	3.6	0.6	3	0.83	3.91	0.25	3.48	0.94
Kildal 2002	1	188	9,3 yr	full thickness	3.77	0.57	3.74	0.53	3.28	0.83	3.65	0.67	3.49	0.8	2.9	1.04	2.55	1.08	3.5	0.85	2.92	1.33
Wasiak 2014b	3	114	3 months		3.35	0.09	3.41	0.08	3.41	0.11	3.73	0.08	3.69	0.1	2.95	0.14	2.55	0.16	3	0.12	2.06	0.2
Wasiak 2014b	3	114	6 months		3.71	0.09	3.57	0.08	3.4	0.11	3.79	0.08	3.51	0.1	2.98	0.14	2.51	0.16	3.21	0.12	2.32	0.2
Wasiak 2014b	3	114	12 months		3.74	0.1	3.72	0.09	3.53	0.11	3.68	0.09	3.61	0.1	3.1	0.14	2.55	0.17	3.4	0.13	2.55	0.2
Pfitzer 2016	4	12	3 months		3.58	0.63	3.08	1.04	3.21	0.61	3.56	0.73	3.75	0.57	3.16	0.86	1.8	1.09	2.8	1.02	2	1.4
Pfitzer 2016	4	12	6 months		3.69	0.55	3.43	0.83	3.2	0.71	3.81	0.44	3.3	0.98	3.08	1.25	2.23	1.31	2.83	1.26	2.25	1.5
Pfitzer 2016	4	12	12 months		3.56	0.76	3.47	0.79	3.29	0.77	3.48	0.88	3.19	1.06	3.21	0.82	1.28	1.43	3.53	0.48	2.25	1.44
Pfitzer 2016	4	12	36 months		3.83	0.3	3.82	0.31	3.29	0.57	3.57	0.66	2.8	1.33	3.1	1.34	2.45	1.25	3.45	0.82	2.75	1.56
Müller 2015	1	141	45 months		11.3759	1.64984	19.0567	2.58781	24.6667	6.14081	15.2837	2.30318	10.8085	2.66167	12.7447	3.92684	14.695	5.92205	17.1702	4.54337	13.3643	4.25485
Stavrou 2015	1	86	12 months		2.76667		2.7		2.87143		3.275		3.03333		2.45		0.96		2.22		1.225
Edgar 2010	5	280	1 months		3.6		3.62		3.55714		3.785		3.67		3.3425		2.916		3.446		2.5525
Edgar 2010	5	280	3 months		3.81		3.788		3.63857		3.84		3.71333		3.3975		2.958		3.45		3.15
Edgar 2010	5	280	6 months		3.76		3.756		3.65429		3.815		3.72333		3.325		2.98		3.504		3.3525
Edgar 2010	5	280	12 months		3.76333		3.774		3.58571		3.7975		3.62		3.2025		3.012		3.55		3.365
Edgar 2010	5	280	24 months		3.81		3.77		3.67143		3.805		3.65333		3.2875		3.112		3.686		3.545
Ricci 2014 (BSHS-R)	1	73	6 months		3.8		x		x		3.3		x		x		2.3		3.4		3.1
Goncalves 2016 (BSHS-R)	2	53	6 months	intervention group	3.8		x		x		3.2		x		x		2.4		3.4		3.2
Goncalves 2016 (BSHS-R)	2	53	12 months	intervention group	3.8		x		x		3.4		x		x		2.4		3.4		3.3
Goncalves 2016 (BSHS-R)	2	55	6 months	control group	3.8		x		x		3.2		x		x		2.4		3.3		3.3
Goncalves 2016 (BSHS-R)	2	55	12 months	control group	3.9		x		x		3.1		x		x		2.7		3.4		3.4

## Sheet: SF-36
1st author + Year of publication	Nr of time assessment points	Nr patients	Assessment point	Group	Physical functioning	SD	Physical role limitations	SD	Bodily pain	SD	General health	SD	Vitality	SD	Social functioning	SD	Emotional role limitations	SD	Mental health	SD	PCS	SD	MCS	SD
Leblebici 2006	1	11	21,45 (14,69) months	Contracture	78.12	16.67	50	35.35	53.75	27.74	68.75	21.17	66.25	17.87	73.12	28.82	79	30.71	60.5	23.26
Leblebici 2006	1	11	21,45 (14,69) months	No contracture	94	13.41	100	0	86	20.73	84	13.41	87	15.24	90.5	19	100	0	80	20.13
Dyster-Aas 2007	1	33	3,6 year	Working group	91.7	11.9	88.6	21.7	82	22.9	78	19	66.4	24.1	88.3	18.5	80.8	37.3	79.2	18.8	53.2	7.2	47.5	13
Dyster-Aas 2007	1	15	3,6 year	Not working group	55.6	23.6	50	41.6	62.3	26.5	57.6	20.9	54.3	23.8	69.2	26.7	64.4	46.2	64	24	39.6	9.5	44.2	13.8
Gandolfi 2016	1	53	two to four years after burn		67.5	23.1	22.6	29.5	61.7	19.5	63.1	16.2	39.4	19	61.3	29.7	42.1	40.4	46.8	19
Li 2014	1	457	13,63 months		62.6	21.9	60.5	39.4	63.9	22	86	32.2	69.4	19.1	81.7	20.3	81.4	32.2	75.3	22.4
Meirte 2016	1	57	9 months	No surgery	94.39	13.06	84.65	27.85	86.68	18.16	x	x	75.2	17.53	92.32	15.08	85.38	29.56	79.77	15.81
Meirte 2016	1	123	9 months	>= 1 surgery	81.95	21.31	85.38	29.56	75.51	23.29	x	x	63.06	19.83	77.34	25.02	67.62	42.01	70.26	21.55
Moi 2006	1	95	47.0 (23.8) months		78.9	26.3	68	40.9	72.5	30.2	67.4	25.8	57	23.1	79.2	26.3	73.1	38.6	75.3	19.1
Zorita 2016	1	30	15.4 months (range, 6-24 months)		60	29.5	39.1	45.3	56.3	29	73.8	20.7	57.3	23	70.4	28.9	46.6	45.1	57	23.2
Fauerbach 1999	2	43	Within 72 hr of admission	Non posttrauma distress	92.24	19.6	90.79	22.1	80.71	30.4	87.18	10.9	72.5	19.7	94.08	18.8	97.37	16.2	87.58	9.3
Fauerbach 1999	2	43	2 months postburn	Non posttrauma distress	84.74	22.4	55.92	48.8	47	21.2	83.4	14.8	69.34	23.3	91.67	17.8	92.31	33.7	86.959	11.7
Fauerbach 1999	2	43	Within 72 hr of admission	Posttrauma distress	86.77	24	84.9	34.1	87.15	28.1	76.88	24.9	66.38	20.4	88.28	24.4	84.72	31.5	76.58	14.2
Fauerbach 1999	2	43	2 months postburn	Posttrauma distress	66.28	27.4	29.08	39.3	40.9	18.5	68.19	23.8	52.25	24.2	74.73	30.1	76.19	37.9	66.58	22
Tahir 2011	2	99	Preburn		94.09	5.169	59.95	16.107	100	0	74.75	23.281	100	0	80.99	15.238	50.24	4.951	37.13	9.84
Tahir 2011	2	99	6 months		74.95	6.757	37.83	13.07	83.83	8.235	56.75	10.53	100	0	68.8	22.83	78.59	6.498	32.93	12.227
Orwelius 2013	2	75	12 months		71.237		40.5405		64.3378		65.1918		58.3108		70.5479		58.7963		69.4054
Orwelius 2013	2	75	24 months		78		58.7838		68.9324		65.2691		60.473		75.6757		66.2162		70.1216
Fauerbach 2005	4	162	Preburn	Low distress	89.1	2.1	86.8	2.4	87.9	1.9	81.5	1.5	73.7	1.6	90.9	1.7	92.4	1.5	84.2	1.2	53.6	0.8	54.6	0.8
Fauerbach 2005	4	162	Preburn	High distress	83.7	3.7	74	4.4	79.5	3.7	69.1	3.3	59.2	3.2	74.5	4.5	71.4	5	66.8	3.6	52.1	1.4	43.6	2.4
Fauerbach 2005	4	162	Baseline	Low distress	35	2.6	17.8	2.2	34.8	2.1	71.1	1.6	48.5	1.8	44.9	3.1	71.2	3.2	71	1.5	29.9	0.9	49	1
Fauerbach 2005	4	162	Baseline	High distress	26.5	3.6	18.4	3.4	27.1	3.2	54.7	2.9	30.4	2.4	31.6	3.6	40.3	4.6	45.4	2.5	31.1	1.3	33.7	1.6
Fauerbach 2005	4	162	6 months	Low distress	73.6	2.5	61.6	3.2	66.4	2.5	71.8	1.8	58.6	2	76.3	2.5	79.2	2.7	74	2	45.7	1	49.4	1.2
Fauerbach 2005	4	162	6 months	High distress	65.2	4.1	47.4	4.6	52.8	3.6	56.6	3.7	42.3	3.5	57.4	4.7	61.5	4.4	51.3	3.8	42.8	1.7	37.8	2.3
Fauerbach 2005	4	162	12 months	Low distress	79.1	2.4	69.2	3	69.9	2.5	71.1	1.8	59.5	2	77.3	2.7	79.1	2.7	74.8	2	48	1	48.8	1.2
Fauerbach 2005	4	162	12 months	High distress	64.6	4.3	52.7	4.6	57.1	3.9	56.6	3.9	44.9	3.2	63	4	65.6	4.2	57.5	3.6	42.8	1.8	40.9	2
Jonsson 1996	1	11	12 months		76		75		64		66.5		57.5		66.5		68		53.5
Altier 2002	1	49	63,59 months		86.5		79		76.5		83		70		85		82.5		78
Edgar 2010	5	280	1 month		80.07		60.75		67.07		74.99		60.77		73.61		74.75		73.71
Edgar 2010	5	280	3 months		86.77		80.92		80.37		75.52		67.36		84.68		86.4		77.63
Edgar 2010	5	280	6 months		88.2		85		83.61		77.24		69.25		87.18		88.97		80.42
Edgar 2010	5	280	12 months		88.2		86.84		85.6		75.26		68.66		88.17		88.18		78.54
Edgar 2010	5	280	24 months		90.14		88.45		86.79		78.56		69.18		90.28		92.82		81.51
Klein 2011	3	78	Baseline	55-64 yr																	49.73	1.16	51.92	1.23
Klein 2011	3	37	Baseline	65-74 yr																	48.46	1.65	56.25	1.75
Klein 2011	3	21	Baseline	>= 75 yr																	46.74	2.37	52.33	2.51
Klein 2011	3	78	Discharge	55-64 yr																	30.2	1	42.8	1.47
Klein 2011	3	41	Discharge	65-74 yr																	31.1	1.38	50.9	2.03
Klein 2011	3	19	Discharge	>= 75 yr																	29.3	2.03	46.5	2.97
Klein 2011	3	54	6 months	55-64 yr																	42.9	1.29	45.1	1.47
Klein 2011	3	24	6 months	65-74 yr																	43.2	1.89	50.1	2.2
Klein 2011	3	11	6 months	>= 75 yr																	38.2	2.83	51.6	3.28
Klein 2011	3	50	12 months	55-64 yr																	42.6	1.35	45.3	1.47
Klein 2011	3	29	12 months	65-74 yr																	44.5	1.85	51.9	2.01
Klein 2011	3	12	12 months	>= 75 yr																	44.2	2.9	51.2	3.17
Klein 2011	3	46	24 months	55-64 yr																	43.4	1.5	46.8	1.46
Klein 2011	3	21	24 months	65-74 yr																	42.8	2.13	53	2.16
Klein 2011	3	10	24 months	>= 75 yr																	44.9	3.22	50.7	3.15
Pfitzer 2016	5	12	3 months		41.59	11.95	40.04	11.83	38.37	10.35	52.67	9.19	42.15	12.34	44.99	9.55	39.33	14.38	40.06	11.02
Pfitzer 2016	5	12	6 months		46.35	8.47	42.32	11.35	46.96	8.41	53.97	7.49	40.4	12.97	43.59	11.96	39.33	12.7	43.74	11.57
Pfitzer 2016	5	12	12 months		43.68	7.67	40.04	10.53	40.49	10.42	50.35	9.23	39.65	10.97	44.52	11.56	44.89	12.09	47.91	14.77
Pfitzer 2016	5	12	36 months		44.64	9.53	42.94	12.83	47.71	8.34	47.42	10.37	46.16	12.59	45.46	12.04	40.52	16.12	45.95	10.51

## Sheet: EQ-5D
1st author + Year of publication	Nr of time assessment points	Nr patients	Assessment point	Group	EQ-5D VAS	SD	EQ-5D index	SD			Mobility	Self-care	Usual activities	Pain/discomfort	Anxiety/depression
Li 2014	1	457	13,63 (0,86) months after injury		66	25.46
Oster 2011	5	67	during hospital admission		50	23	0.16	0.39		% no problems	76.6667	68.3333	26.6667	16.6667	53.3333
	5		3 months		67	19	0.53	0.34			79.661	86.4407	44.0678	18.6441	40.678
	5		6 months		67	22	0.56	0.36			79.661	86.4407	44.0678	18.6441	40.678
	5		12 months		70	21	0.68	0.29			81.6667	88.1356	61.6667	31.6667	48.3333
	5		mean 4,6 yr		79	18	0.78	0.25			87	96	79	39	75
Palmu 2015	1	92	6 months		79.3	15.44	0.826	0.202
Pavoni 2010	1	19	12 months	severe burn patients (TBSA > 40%)	50					% no problems	31.6	42.1	10.5	21	21
Van Loey 2012	4	244	3 weeks		70.1		0.59			% no problems	57.4	55.7	35	37.3	63.5
	4		3 months		77		0.76				83	84.8	51.3	42.9	70.5
	4		9 months		76.6		0.81				89.1	86.5	66.3	53.4	71
	4		18 months		82.4		0.86				92.3	92.3	76.1	62.6	76.1
